# Supplementary material for: Cracking the case: Seed traits and phylogeny predict time to germination in prairie restoration species
Source: Ecol Evol. 2018 May 8;8(11):5551–62. doi: 10.1002/ece3.4083 (PMC6010845; doi:10.1002/ece3.4083)
Supplement: Supplementary file 2 [file ECE3-8-5551-s002.xlsx]

## Sheet: Table_S1
Species	Family	DormancyType	PMDormancyCode	nursery	CollectionYear	CollectionSite
Vernonia_gigantea	Asteraceae		C(60)	Pizzo	2014	DeKalb Co, IL
Desmodium_canadense	Fabaceae		A,I,J	Pizzo	2015	Unknown
Panicum_virgatum	Poaceae	PD	A	Pizzo	2014	DeKalb Co, IL
Sporobolus_heterolepis	Poaceae	PD	A	Pizzo	2014	DeKalb Co, IL
Eryngium_yuccifolium	Apiaceae	MPD	C(60),G	PM	2015	McHenry Co, IL
Zizia_aptera	Apiaceae	MPD	C(120),G	PM	2015	Blue Earth Co, MN
Asclepias_syriaca	Apocynaceae	PD	C(30)	PM	2014	Champaign Co, IL
Asclepias_verticillata	Apocynaceae		C(30)	PM	2015	NE, IA
Maianthemum_racemosum	Asparagaceae		F,L	PM	2015	Grant Co, WI
Liatris_scariosa	Asteraceae	PD		PM	2014	Kane Co, IL
Liatris_spicata	Asteraceae	PD	C(60),G	PM	2015	Will Co, IL
Rudbeckia_hirta	Asteraceae	PD	C(30)	PM	2014	Kenosha, WI
Solidago_rigida	Asteraceae	PD	C60	PM	2015	Whiteside Co, IL
Symphyotrichum_laeve	Asteraceae	PD	A	PM	2015	Winona Co, MN
Symphyotrichum_novaeangliae	Asteraceae	PD	C60	PM	2015	McHenry Co, IL
Tradescantia_ohiensis	Commelinaceae	PD	C(120),G	PM	2015	Houston Co, MN
Carex_bicknellii	Cyperaceae		C(60)	PM	2016	Dane Co, WI
Carex_brevior	Cyperaceae	PD	C(60)	PM	2015	Dane Co, WI
Euphorbia_corollata	Euphorbiaceae	PD	C(30),D	PM	2015	Alla/Clay Co, IA
Dalea_candida	Fabaceae	PY	A,I,J	PM	2014	MN
Dalea_purpurea	Fabaceae	PY	A,I,J	PM	2014	MN
Desmodium_illinoense	Fabaceae		A,I,J	PM	2015	Whiteside Co, IL
Sisyrinchium_angustifolium	Iridaceae		C(60)	PM	2015	Menard Co, IL
Monarda_bradburiana	Lamiaceae		C(60)	PM	2014	Central, IL
Monarda_fistulosa	Lamiaceae	PD	A	PM	2015	Logan Co, IL
Penstemon_digitalis	Plantaginaceae	PD	C(30),D,G	PM	2015	McHenry Co, IL
Andropogon_gerardii	Poaceae	PD	A	PM	2014	Unknown
Bromus_kalmii	Poaceae	PD	A	PM	2014	Houston Co, MN
Schizachyrium_scoparium	Poaceae	PD	A	PM	2015	Unknown
Polemonium_reptans	Polemoniaceae	PD	C(60)	PM	2015	MN
Anemone_cylindrica	Ranunculaceae	MPD	C(60),D	PM	2014	Whiteside Co, IL
Thalictrum_dasycarpum	Ranunculaceae	MPD	C(60),G	PM	2015	Trempealeau Co, WI

## Sheet: Metadata
Column	Meaning	Dormancy Type from the Baskin database, (available: http://www.charlesgwillis.com/baskins-dormancy-database/)
Species	Species	PD: Physiological dormancy
Family	Family	MD: morphological dormancy
DormancyType	Dormancy type (when available,from Baskin seed database, legend at right)	MPD: morpho-physiological dormancy
PMDormancyCode	Dormancy break code (from Prairie moon nursery, legend at right)	PY: physical dormancy
nursery	Nursery where seed was obtained
CollectionYear	Year seed was collected	Dormancy break codes from Prairie moon nursery (available: https://www.prairiemoon.com/blog/how-to-germinate-native-seeds)
CollectionSite	Site where seed was collected	A: Seed should germinate upon sowing in a warm location. No pretreatment is necessary other than cold, dry storage (also called dry cold stratification). Seed purchased from Prairie Moon has been stored under these conditions. (click for a list of all germ code A species.)
		C: (Number of stratifying days): Seeds germinate after a period of cold, moist stratification (click for a picture tutorial on how to artificially stratify)
		D: Seeds are very small or need light to naturally break dormancy and germinate
		E: In order to germinate, seeds need a warm, moist period followed by a cold, moist period
		F: Seeds need a cold, moist period followed by a warm, moist period followed by a 2nd cold, moist period
		G: Seeds germinate most successfully in cool soil
		I: Legume, Rhizobium Inoculum
		J: We remove the hulls from these legume seeds
		L: Plant fresh seed or keep moist
		Nurseries
		Pizzo Native Plant Nursery, Leland, IL (http://pizzonursery.com/)
		Prairie moon nursery, Winona, MN (https://www.prairiemoon.com/)
