# Supplementary material for: Cracking the case: Seed traits and phylogeny predict time to germination in prairie restoration species
Source: Ecol Evol. 2018 May 8;8(11):5551–62. doi: 10.1002/ece3.4083 (PMC6010845; doi:10.1002/ece3.4083)
Supplement: Supplementary file 3 [file ECE3-8-5551-s003.csv]

	Mass.std	L.std	W.std	H.std	VarianceSum.std	ES_Area.std	ES_length.std	ES_width.std
Mass.std	1.00000	0.45307	0.72194	0.55732	-0.17507	0.25240	0.13796	0.02472
L.std	0.45307	1.00000	0.26274	0.60176	0.60737	0.00066	-0.22126	-0.12623
W.std	0.72194	0.26274	1.00000	0.46483	-0.48937	-0.08436	-0.10009	-0.16502
H.std	0.55732	0.60176	0.46483	1.00000	-0.06994	0.05739	0.07351	0.00163
VarianceSum.std	-0.17507	0.60737	-0.48937	-0.06994	1.00000	-0.04997	-0.26628	-0.13356
ES_Area.std	0.25240	0.00066	-0.08436	0.05739	-0.04997	1.00000	0.79461	0.66737
ES_length.std	0.13796	-0.22126	-0.10009	0.07351	-0.26628	0.79461	1.00000	0.63438
ES_width.std	0.02472	-0.12623	-0.16502	0.00163	-0.13356	0.66737	0.63438	1.00000
