# Supplementary material for: Cracking the case: Seed traits and phylogeny predict time to germination in prairie restoration species
Source: Ecol Evol. 2018 May 8;8(11):5551–62. doi: 10.1002/ece3.4083 (PMC6010845; doi:10.1002/ece3.4083)
Supplement: Supplementary file 4 [file ECE3-8-5551-s004.xlsx]

## Sheet: Means
Species	Family	Mass	Length	Width	Height	Shape_Variance	ES_Area	ES_Length	ES_Width	P1	P2	Cold_strat_day	Gibberellic_acid_day	Control_day	Cold_strat_percent	Gibberellic_acid_percent	Control_percent
Eryngium yuccifolium	Apiaceae	0.00418687	4.49092	1.19995	1.19416	0.119799	0.403488	0.448737	0.566531	89.9264	17.0135	12.3704	20.65	23.5385	84.4	62.5	40.6
Zizia aptera	Apiaceae	0.00222531	3.18646	1.2724	1.24948	0.0809437	0.555696	0.760546	0.654023	89.9264	17.0135	9.3125	NA	NA	50	0	0
Asclepias syriaca	Apocynaceae	0.00421562	6.82044	1.17594	4.3783	0.116231	0.631399	0.846296	0.71153	91.9794	-1.59172	10.7143	25.8	19.8	43.8	15.6	15.6
Asclepias verticillata	Apocynaceae	0.00277177	5.32542	1.26444	3.22156	0.0995021	0.622893	0.7807	0.660848	91.9794	-1.59172	13.5789	15.1429	15.5	59.4	21.9	18.8
Maianthemum racemosum	Asparagaceae	0.0349243	3.82396	3.54948	3.6	0.00240875	0.879927	0.905645	0.90647			NA	NA	NA	0	0	0
Liatris scariosa	Asteraceae	0.00214438	5.00022	0.884437	0.950688	0.147621	0.568295	0.729594	0.745597	105.097	90.013	10.75	22.2	26	62.5	15.6	3.1
Liatris spicata	Asteraceae	0.00239323	4.51562	0.983724	1.04297	0.134249	0.577816	0.771832	0.757386	105.097	90.013	7.75862	18.8571	24.5	90.6	21.9	6.3
Rudbeckia hirta	Asteraceae	0.000315937	1.98828	0.365365	0.507031	0.13599	0.563842	0.796431	0.656621	105.621	92.1376	6.89474	6.59259	6.83333	59.4	84.4	75
Solidago rigida	Asteraceae	0.000651458	2.8725	0.632083	0.89375	0.121395	0.311585	0.552812	0.545774	105.621	92.1376	7	8	18	40.6	3.1	12.5
Symphyotrichum laeve	Asteraceae	0.000488542	2.54375	0.477604	0.791146	0.12715	0.515246	0.753719	0.708506	105.62	92.1355	5.84211	10.3684	11.45	59.4	59.4	62.5
Symphyotrichum novaeangliae	Asteraceae	0.00030875	1.79167	0.5125	0.596354	0.105788	0.651058	0.754094	0.70865	105.62	92.1355	6.42857	6.86957	9.10526	65.6	71.9	59.4
Vernonia gigantea	Asteraceae	0.00114292	3.6582	0.682292	0.865234	0.138121	0.565344	0.7912	0.678355	104.441	87.3904	11.625	15.875	23.6667	75	25	9.4
Tradescantia ohiensis	Commelinaceae	0.00412479	2.74792	1.27083	1.81198	0.0499833	0.540878	0.758861	0.532222	-191.154	-3.10596	10.2727	NA	23.25	68.8	0	12.5
Carex bicknellii	Cyperaceae	0.0011844	4.95346	0.744719	2.82169	0.124035	0.489327	0.647176	0.746696	-236.125	7.3031	16.6667	NA	NA	56.3	0	0
Carex brevior	Cyperaceae	0.00105969	4.17201	0.513151	2.56784	0.131409	0.522192	0.659641	0.734595	-236.125	7.3031	17.0833	NA	NA	37.5	0	0
Euphorbia corollata	Euphorbiaceae	0.00395208	2.41354	1.80469	1.85417	0.0136552	0.584833	0.748664	0.802743	69.6946	-55.7479	13.037	NA	12	84.4	0	3.1
Dalea candida	Fabaceae	0.00117687	1.63281	0.834896	1.00208	0.0480198	0.683091	0.865697	0.7748	78.0991	-131.626	6.4	6.46667	5.52	62.5	93.8	78.1
Dalea purpurea	Fabaceae	0.00159302	1.69401	0.93724	1.42214	0.0352656	0.733732	0.91632	0.868524	78.0991	-131.626	5.45833	5.78571	6.5	75	43.8	75
Desmodium canadense	Fabaceae	0.00457646	2.92135	1.07865	2.01406	0.067699	0.787623	0.893508	0.752743	78.0456	-131.191	7.22222	13.1818	13.4211	84.4	68.8	59.4
Desmodium illinoense	Fabaceae	0.00679125	3.15833	1.32833	2.1975	0.0564427	0.767942	0.946464	0.869369	78.0456	-131.191	7.2	17.4615	15.7778	31.3	40.6	28.1
Sisyrinchium angustifolium	Iridaceae	0.000855579	1.11842	1.00421	1.04	0.00786632	0.69638	0.764556	0.721419			14	NA	NA	3.1	0	0
Monarda bradburiana	Lamiaceae	0.000501146	1.54193	0.648438	0.859635	0.061399	0.616888	0.864111	0.853458	93.0357	-1.68965	6.76923	8.96667	12.25	40.6	93.8	12.5
Monarda fistulosa	Lamiaceae	0.000394583	1.46042	0.586979	0.788021	0.0655031	0.599495	0.775791	0.737013	93.0357	-1.68965	5.47368	5.96552	7.73684	59.4	90.6	59.4
Penstemon digitalis	Plantaginaceae	0.000256354	1.18187	0.576823	0.786896	0.0490729	0.477058	0.721592	0.732094	92.5045	-1.64464	8.8	NA	NA	78.1	0	0
Andropogon gerardii	Poaceae	0.00152198	3.48073	0.770312	0.796354	0.133249	0.6991	0.737262	0.725142	-253.2	11.5443	7	9.11111	14.72	18.8	56.3	78.1
Bromus kalmii	Poaceae	0.00307385	6.75253	0.8745	1.45874	0.1543	0.77222	0.781228	0.761458	-252.436	11.3845	8.5	10.6667	11.9655	87.5	75	90.6
Panicum virgatum	Poaceae	0.0010125	2.40625	0.90625	1.06979	0.0788302	0.494568	0.681442	0.669432	-253.174	11.539	13.8636	14	20.25	68.8	18.8	12.5
Schizachyrium scoparium	Poaceae	0.000842396	3.71771	0.5625	0.645312	0.155257	0.583567	0.756319	0.758757	-253.2	11.5443	11	10.7391	16.8261	56.3	71.9	71.9
Sporobolus heterolepis	Poaceae	0.00148479	1.86849	1.58516	1.5875	0.00638333	0.397922	0.720266	0.581296	-253.078	11.5189	7.6	12.7143	11.1429	15.6	21.9	21.9
Polemonium reptans	Polemoniaceae	0.00158417	2.55729	0.998958	1.01146	0.0821667	0.799635	0.78141	0.741765	80.0443	-12.097	26	18.625	18.5	3.1	25	6.3
Anemone cylindrica	Ranunculaceae	0.000670521	1.73281	0.633854	1.09062	0.0684583	0.593073	0.714743	0.788646	43.4796	-68.6675	17.4815	18.3929	19.6786	84.4	87.5	87.5
Thalictrum dasycarpum	Ranunculaceae	0.00349542	5.03169	1.84838	2.04712	0.0837323	0.371659	0.522491	0.647592	43.4796	-68.6675	13.2	23.9444	NA	93.8	56.3	0

## Sheet: Metadata
Column	Meaning
Species	Species
Family	Family
Mass	Mean seed mass
Length	Mean seed length
Width	Mean seed width
Height	Mean seed height
Shape_Variance	Mean seed shape variance (Kleyer et al. 2008)
ES_Area	Mean E:S ratio calculated by area
ES_Length	Mean E:S ratio calculated by length
ES_Width	Mean E:S ratio calculated by width
P1	Position on phylogenetic axis 1
P2	Position on phylogenetic axis 2
Cold_strat_day	Mean days to germination (of seeds that did germnate) under gibberellic acid treatment
Gibberellic_acid_day	Mean days to germination (of seeds that did germnate) of cold stratified seeds
Control_day	Mean days to germination (of seeds that did germnate) of untreated seeds
Cold_strat_percent	Final percent germination of cold stratified seeds
Gibberellic_acid_percent	Final percent germination under gibberellic acid treatment
Control_percent	Final percent germination of untreated seeds
